# Supplementary material for: DUSP9 is Up-Regulated and Promotes Tumor Progression in Head and Neck Squamous Cell Carcinoma
Source: J Cancer. 2025 Jul 24;16(11):3403–14. doi: 10.7150/jca.110597 (PMC12374948; doi:10.7150/jca.110597)
Supplement: Supplementary file 1 — Supplementary table 1. [file jcav16p3403s1.xlsx]

## Sheet: Sheet1
Table S1. The clinical parameters for enrolled patients
Name	Gender	Age	Stage	Grade	Site	Surgery	Immunotherapy	Chemotherapy	Pulmonary embolism	Hypertension	Diabetes	Coronary disease	Smoking	Alcohol	HPV
YX	male	65	Ⅳ	low	paranasal sinus	yes	no	no	no	no	no	no	yes	no	no
DH	male	57	Ⅳ	low	hypopharynx	yes	no	yes	no	no	no	no	no	no	no
WY	male	54	Ⅳ	low-medium	hypopharynx	yes	yes	yes	no	no	no	no	yes	yes	no
ZL	male	67	Ⅳ	medium	larynx	yes	no	no	yes	yes	no	no	yes	yes	no
JW	male	42	II	medium	larynx	yes	no	no	no	no	no	no	yes	no	yes
XZ	male	73	Ⅳ	medium	larynx	yes	no	no	no	yes	no	no	yes	yes	no
ZX	male	80	Ⅳ	medium	hypopharynx	yes	no	no	no	no	no	no	yes	yes	yes
ES	male	71	III	medium	larynx	yes	no	no	no	yes	no	no	no	no	no
WJ	male	53	Ⅳ	medium	larynx	yes	no	no	no	no	no	no	yes	yes	no
RY	male	51	Ⅳ	low	hypopharynx	yes	yes	yes	no	no	no	no	yes	yes	no
XS	female	66	Ⅳ	medium	paranasal sinus	yes	no	no	yes	yes	no	no	no	no	no
BY	male	56	III	low-medium	larynx	yes	no	no	no	no	no	no	yes	yes	no
JW	male	62	III	high	larynx	yes	no	no	no	no	no	no	no	no	no
RL	male	61	III	medium	larynx	yes	no	no	no	no	no	no	yes	yes	no
LX	male	67	Ⅳ	medium	larynx	yes	no	no	no	yes	no	no	yes	yes	no
YZ	female	73	Ⅳ	low	paranasal sinus	yes	no	no	yes	yes	no	no	no	no	no
JS	male	54	Ⅳ	medium	larynx	yes	yes	yes	no	yes	no	yes	yes	yes	no
XJ	female	62	Ⅳ	medium	larynx	yes	no	no	yes	no	no	no	yes	no	no
BW	male	56	Ⅳ	medium	larynx	yes	no	no	no	no	yes	no	yes	yes	no
CG	male	63	Ⅳ	low-medium	larynx	yes	no	no	no	no	no	no	yes	yes	no
KQ	male	69	II	medium	larynx	yes	no	no	no	no	no	no	no	no	no
DY	male	66	Ⅳ	medium	larynx	yes	no	no	no	no	no	yes	no	no	no
SL	male	87	Ⅳ	medium	larynx	yes	no	no	no	no	no	no	yes	yes	no
HZ	male	62	Ⅳ	low	larynx	yes	no	no	no	no	no	no	no	no	no
ZL	male	66	Ⅳ	low	larynx	yes	no	no	no	no	no	no	yes	no	no
SM	male	70	Ⅳ	low	larynx	yes	no	no	no	no	no	no	no	no	no
QG	male	58	III	medium	larynx	yes	no	no	no	no	no	no	no	no	no
CW	male	63	Ⅳ	low-medium	hypopharynx	yes	no	no	no	no	no	no	yes	yes	no
JW	male	73	Ⅳ	medium	larynx	yes	no	no	no	no	no	no	yes	yes	no
GD	male	65	Ⅳ	low-medium	larynx	yes	no	no	no	no	no	no	yes	yes	no
HZ	male	58	III	low	hypopharynx	yes	no	no	no	yes	no	no	yes	yes	no
QL	male	59	III	medium	larynx	yes	no	no	no	yes	no	no	yes	yes	no
WY	male	52	Ⅳ	medium	larynx	yes	no	no	no	no	no	no	yes	yes	no
SD	male	53	Ⅳ	high	larynx	yes	no	no	no	no	no	no	no	no	no
DY	male	56	Ⅳ	medium	hypopharynx	yes	no	no	yes	no	no	no	no	yes	no
WL	male	53	Ⅳ	low-medium	hypopharynx	yes	no	no	no	no	no	no	yes	yes	no
GZ	male	58	Ⅳ	medium	larynx	yes	no	no	no	no	no	no	yes	yes	no
MX	male	61	Ⅳ	low-medium	larynx	yes	no	no	no	no	yes	no	yes	yes	no
FX	male	58	Ⅳ	medium	hypopharynx	yes	no	no	no	no	no	no	no	no	yes
EM	male	71	III	high	larynx	yes	no	no	no	no	no	no	no	no	no
ZY	male	67	Ⅳ	low	larynx	yes	no	no	no	no	yes	no	yes	yes	no
GY	female	71	III	medium	larynx	yes	no	no	no	yes	yes	no	no	no	no
GX	male	66	Ⅳ	medium	larynx	yes	no	no	no	no	no	no	no	no	no
XZ	male	69	Ⅳ	low	larynx	yes	no	no	no	yes	yes	no	no	no	no
GC	male	61	Ⅳ	medium	larynx	yes	no	no	no	no	no	no	yes	yes	no
WM	female	70	Ⅳ	medium	larynx	yes	no	no	no	yes	no	yes	yes	yes	yes
XZ	male	73	Ⅳ	medium	larynx	yes	no	no	no	yes	no	no	yes	yes	no
ZH	male	74	III	medium	larynx	yes	no	no	no	no	no	no	yes	yes	no
