# Supplementary material for: DUSP9 is Up-Regulated and Promotes Tumor Progression in Head and Neck Squamous Cell Carcinoma
Source: J Cancer. 2025 Jul 24;16(11):3403–14. doi: 10.7150/jca.110597 (PMC12374948; doi:10.7150/jca.110597)
Supplement: Supplementary file 2 — Supplementary table 2. [file jcav16p3403s2.xlsx]

## Sheet: Sheet1
Table S2. Correlated genes with DUSP9 identified based on scRNA-seq data
Gene symbol	Pearson correlation coefficient	p-value	p-adjust (BH)
DUSP9	1	0	0
MYLIP	0.3917	4.49e-10	3.56e-06
SNCG	0.3799	1.61e-09	8.52e-06
ACIN1	0.3766	2.29e-09	9.08e-06
NCOR2	0.3629	9.33e-09	2.72e-05
BGN	0.3619	1.03e-08	2.72e-05
RIN2	0.3535	2.36e-08	4.85e-05
PPARA	0.3531	2.45e-08	4.85e-05
ALDH3A1	0.3505	3.15e-08	5.54e-05
HSPG2	0.3448	5.42e-08	8.59e-05
LRIG3	0.3414	7.5e-08	0.000108
ZNF114	0.3346	1.4e-07	0.000185
SLC47A2	0.3311	1.91e-07	0.000233
ABHD17C	0.3263	2.95e-07	0.000333
REEP6	0.3252	3.25e-07	0.000343
SEMA3C	0.3204	4.91e-07	0.000486
FAT1	0.3193	5.4e-07	0.000503
AC231981.1	0.3179	6.09e-07	0.000536
CLEC7A	0.3168	6.7e-07	0.000558
HAUS6	0.3143	8.27e-07	0.000636
ADAM17	0.3138	8.69e-07	0.000636
OBSL1	0.3136	8.83e-07	0.000636
CCDC189	0.3126	9.57e-07	0.000659
CTSL	0.311	1.1e-06	0.000673
SFRP1	0.3109	1.1e-06	0.000673
KCTD18	0.3106	1.13e-06	0.000673
BOC	0.3101	1.18e-06	0.000673
SPINK2	0.31	1.19e-06	0.000673
CEP170B	0.3094	1.25e-06	0.000685
ADAL	0.3085	1.35e-06	0.00071
FASN	0.3059	1.68e-06	0.000856
LINC00603	0.3044	1.89e-06	0.000936
ADAMTS15	0.3002	2.65e-06	0.00127
TMA16	0.2997	2.76e-06	0.00128
ARID1A	0.2976	3.27e-06	0.00148
SSU72	0.2968	3.48e-06	0.00152
FAM228B	0.2965	3.55e-06	0.00152
KIF9	0.2957	3.81e-06	0.00159
SCPEP1	0.2948	4.08e-06	0.0016
AC009065.4	0.2946	4.12e-06	0.0016
TRMO	0.2945	4.18e-06	0.0016
AL356481.1	0.2943	4.24e-06	0.0016
XKR9	0.2938	4.41e-06	0.00162
GK	0.293	4.69e-06	0.00169
ZSCAN31	0.2917	5.18e-06	0.00182
PLXNC1	0.2902	5.84e-06	0.00201
ZNF254	0.289	6.41e-06	0.00216
YPEL5	0.2874	7.22e-06	0.00238
GLUL	0.2864	7.79e-06	0.00243
ARRB1	0.2864	7.79e-06	0.00243
U62317.3	0.2863	7.84e-06	0.00243
PJVK	0.2853	8.46e-06	0.00258
MXRA5	0.2845	9.03e-06	0.0027
NCKAP5L	0.2822	1.07e-05	0.00309
DHRSX	0.282	1.09e-05	0.00309
ZNF710	0.282	1.09e-05	0.00309
CNFN	0.2816	1.12e-05	0.00312
ABCA7	0.2807	1.2e-05	0.00319
EFHD1	0.2806	1.2e-05	0.00319
PRRC2B	0.2806	1.21e-05	0.00319
BID	0.2804	1.23e-05	0.00319
NFKBID	0.2794	1.32e-05	0.00335
MTURN	0.279	1.36e-05	0.00335
LINC02482	0.279	1.37e-05	0.00335
PAFAH1B2	0.2789	1.37e-05	0.00335
BAZ2B	0.2786	1.4e-05	0.00336
MPDZ	0.2778	1.49e-05	0.00349
USP22	0.2772	1.55e-05	0.00349
USP28	0.2771	1.57e-05	0.00349
AL355816.2	0.2771	1.57e-05	0.00349
RAB43	0.277	1.58e-05	0.00349
EXOC1	0.2766	1.62e-05	0.00349
AC060814.3	0.2766	1.62e-05	0.00349
MRC2	0.2764	1.65e-05	0.00349
SULF2	0.2764	1.65e-05	0.00349
CCL4L2	0.2757	1.74e-05	0.0036
MMP2	0.2754	1.78e-05	0.0036
CLDN1	0.2754	1.78e-05	0.0036
CBFA2T3	0.2752	1.81e-05	0.0036
NETO2	0.2749	1.84e-05	0.0036
TMEM243	0.2749	1.84e-05	0.0036
FBXO8	0.2741	1.95e-05	0.00377
HPGD	0.2739	1.97e-05	0.00377
COX6B2	0.2731	2.09e-05	0.00395
CHTF8	0.2728	2.14e-05	0.00399
C1S	0.2725	2.19e-05	0.00402
KDM2B	0.2723	2.22e-05	0.00403
AC004130.1	0.2696	2.71e-05	0.00482
FSIP2	0.2695	2.71e-05	0.00482
KRBA2	0.2694	2.74e-05	0.00482
PHYH	0.269	2.8e-05	0.00484
CDH3	0.269	2.81e-05	0.00484
CLIC3	0.2688	2.86e-05	0.00484
AC114811.2	0.2687	2.87e-05	0.00484
LRRC45	0.2681	3e-05	0.00492
ANKHD1	0.268	3.01e-05	0.00492
CCPG1	0.268	3.02e-05	0.00492
INPP4A	0.2677	3.09e-05	0.005
PRR5L	0.2674	3.16e-05	0.00505
SMARCA5	0.2664	3.39e-05	0.00529
HS6ST1	0.2663	3.4e-05	0.00529
LARGE2	0.2663	3.41e-05	0.00529
TCAIM	0.2659	3.51e-05	0.00534
TP53I3	0.2659	3.52e-05	0.00534
THEMIS2	0.2658	3.54e-05	0.00534
HCFC1R1	0.2656	3.58e-05	0.00534
GNS	0.2653	3.67e-05	0.00543
SSPN	0.265	3.74e-05	0.00543
LRP5	0.2649	3.77e-05	0.00543
PRKCE	0.2645	3.87e-05	0.00552
PINK1	0.2636	4.11e-05	0.00569
RAP2A	0.2635	4.14e-05	0.00569
CREG1	0.2635	4.16e-05	0.00569
C8orf48	0.2633	4.2e-05	0.00569
CPEB3	0.2633	4.2e-05	0.00569
GMFG	0.2633	4.2e-05	0.00569
AC120053.1	0.2624	4.46e-05	0.00594
ARMC7	0.2617	4.69e-05	0.00618
PXN	0.2614	4.79e-05	0.00626
EOGT	0.2612	4.85e-05	0.0063
AC119150.1	0.2608	5.02e-05	0.00646
CNTNAP3B	0.2599	5.33e-05	0.0068
MDK	0.2585	5.84e-05	0.00739
ZNF35	0.2583	5.92e-05	0.00739
RBM4B	0.2583	5.93e-05	0.00739
TSPOAP1	0.2578	6.13e-05	0.00758
AC021092.1	0.2566	6.68e-05	0.0082
ALS2CL	0.2564	6.75e-05	0.00822
GJA1	0.2563	6.82e-05	0.00824
BMF	0.256	6.92e-05	0.00829
AL391069.3	0.2559	6.97e-05	0.00829
ECI1	0.2556	7.15e-05	0.00842
FAT2	0.2554	7.23e-05	0.00842
ZNF18	0.2554	7.23e-05	0.00842
NR2C1	0.2548	7.54e-05	0.00863
DCAKD	0.2547	7.55e-05	0.00863
MANBA	0.2547	7.57e-05	0.00863
HABP2	0.2544	7.71e-05	0.00872
ZSCAN5A	0.254	7.93e-05	0.00891
MMP25-AS1	0.2538	8.03e-05	0.00892
SYDE2	0.2538	8.05e-05	0.00892
KCNJ2	0.2535	8.21e-05	0.00903
ZNF772	0.2532	8.37e-05	0.00914
TMEM168	0.2529	8.55e-05	0.00927
C4orf48	0.2522	8.93e-05	0.00962
ZNF713	0.2517	9.25e-05	0.0099
ZFR	0.2512	9.55e-05	0.0101
LINC01816	0.2509	9.75e-05	0.0102
E2F4	0.2504	0.000101	0.0105
LINC00476	0.2499	0.000104	0.0107
SELENOH	0.2498	0.000105	0.0108
PYROXD2	0.249	0.000111	0.0112
DDB1	0.2488	0.000112	0.0112
C1R	0.2488	0.000112	0.0112
TCF7L1	0.2483	0.000116	0.0115
PROSER1	0.2477	0.00012	0.0119
TIMP3	0.2477	0.000121	0.0119
GLRA3	0.2474	0.000123	0.0119
HEG1	0.2474	0.000123	0.0119
SYT8	0.2473	0.000124	0.0119
AP1G2	0.247	0.000126	0.012
NAA60	0.247	0.000126	0.012
RET	0.2468	0.000128	0.0121
FLOT2	0.2467	0.000129	0.0121
SPINT1-AS1	0.2467	0.000129	0.0121
KDM2A	0.2466	0.00013	0.0121
CMC4	0.2464	0.000131	0.0121
UQCR11	0.2464	0.000132	0.0121
LINC02562	0.2458	0.000136	0.0124
ZNF83	0.2458	0.000137	0.0124
TRIL	0.2456	0.000138	0.0125
FXYD3	0.2455	0.000139	0.0125
AC132938.3	0.2446	0.000148	0.0132
HIST1H3H	0.2445	0.000148	0.0132
KRI1	0.2444	0.000149	0.0132
RCOR2	0.2443	0.00015	0.0132
ANKS3	0.2442	0.000151	0.0132
ZNF117	0.2441	0.000153	0.0132
AC092910.3	0.2441	0.000153	0.0132
PLEKHH3	0.2434	0.000159	0.0137
LINC01666	0.2432	0.000161	0.0138
RRAS2	0.2432	0.000162	0.0138
ACTR6	0.2429	0.000164	0.0139
JAG2	0.2428	0.000165	0.0139
MGST1	0.2426	0.000167	0.014
CLEC1A	0.2424	0.000169	0.0141
KRT15	0.2423	0.000171	0.0141
DCP2	0.2422	0.000171	0.0141
NDUFA5	0.2421	0.000173	0.0142
PDZK1IP1	0.2417	0.000178	0.0145
AC078846.1	0.2411	0.000184	0.015
SEC24B	0.2408	0.000188	0.0152
USP11	0.2406	0.000191	0.0153
MAST4-AS1	0.2404	0.000193	0.0154
SMCO4	0.2403	0.000194	0.0154
CRIP2	0.24	0.000198	0.0157
TCF7	0.2396	0.000202	0.0159
XRRA1	0.2395	0.000204	0.016
AC020765.2	0.2392	0.000208	0.0162
LINC02492	0.2384	0.000218	0.0169
NUBP1	0.2383	0.00022	0.017
BTN2A1	0.2381	0.000223	0.0172
SOCS6	0.2379	0.000226	0.0173
SYNE1	0.2373	0.000234	0.0176
ZNHIT2	0.2371	0.000237	0.0176
RAC3	0.2371	0.000238	0.0176
CAPN1	0.237	0.00024	0.0176
PFN4	0.2369	0.00024	0.0176
AC022101.1	0.2369	0.00024	0.0176
C20orf144	0.2369	0.00024	0.0176
FP671120.1	0.2369	0.00024	0.0176
EPHB6	0.2369	0.00024	0.0176
RARRES3	0.2367	0.000243	0.0177
AC026333.3	0.2366	0.000245	0.0178
SH3YL1	0.2365	0.000247	0.0178
PRAF2	0.2364	0.000248	0.0178
CNTN5	0.2363	0.00025	0.0178
METTL9	0.2362	0.000251	0.0178
PYCARD	0.2361	0.000252	0.0178
COMMD3	0.2361	0.000252	0.0178
WNT16	0.2359	0.000255	0.018
C11orf1	0.2356	0.00026	0.018
CDKN1C	0.2356	0.00026	0.018
SPAG5	0.2355	0.000261	0.018
TPST2	0.2355	0.000262	0.018
NREP	0.2355	0.000262	0.018
WLS	0.2355	0.000262	0.018
ADGRG1	0.2353	0.000265	0.018
WDTC1	0.2352	0.000267	0.018
FAM20A	0.2351	0.000269	0.018
FBXO32	0.2351	0.000269	0.018
CACNG4	0.235	0.00027	0.018
AP000679.1	0.235	0.000271	0.018
SIPA1	0.235	0.000271	0.018
CD59	0.2346	0.000277	0.0184
AC092279.1	0.2339	0.000289	0.019
SLC35C2	0.2337	0.000294	0.0193
ASS1	0.2333	0.0003	0.0195
ADAT3	0.2333	0.000301	0.0195
TNS3	0.2333	0.000301	0.0195
RPL7L1	0.2331	0.000303	0.0196
PSAP	0.2331	0.000304	0.0196
PIP4K2C	0.2329	0.000308	0.0197
TPRG1L	0.2329	0.000309	0.0197
IKBKB	0.2326	0.000314	0.02
SHROOM4	0.2317	0.000332	0.021
NSUN5	0.2313	0.00034	0.0214
COBLL1	0.2313	0.00034	0.0214
RERE	0.2312	0.000342	0.0214
TRMT13	0.2306	0.000354	0.022
SERINC1	0.2305	0.000357	0.0222
DNMT3A	0.2302	0.000363	0.0224
MORN4	0.2301	0.000364	0.0224
WBP4	0.2294	0.00038	0.0233
PNPLA2	0.2294	0.00038	0.0233
MMP13	0.2294	0.000382	0.0233
AL109924.2	0.2288	0.000394	0.0237
CYP3A5	0.2288	0.000395	0.0237
RFC3	0.2287	0.000397	0.0237
TRAK1	0.2286	0.000399	0.0237
TRIM28	0.2286	0.000399	0.0237
IGFBP7	0.2286	0.0004	0.0237
CTSO	0.2283	0.000408	0.0241
CYB561D2	0.2279	0.000417	0.0244
CTR9	0.2279	0.000417	0.0244
INTS1	0.2279	0.000417	0.0244
LGALS3BP	0.2277	0.000423	0.0245
AL162258.2	0.2276	0.000424	0.0245
AC015712.1	0.2276	0.000424	0.0245
KRTCAP3	0.2274	0.000429	0.0247
UMPS	0.2271	0.000437	0.025
PTK7	0.227	0.000439	0.0251
VPS9D1	0.2266	0.00045	0.0257
SPSB3	0.2265	0.000454	0.0257
FCGRT	0.2265	0.000454	0.0257
ZNF821	0.2262	0.000461	0.026
NUDT22	0.226	0.000466	0.0262
PHLDA3	0.2258	0.000472	0.0263
AP001830.1	0.2258	0.000472	0.0263
CSF1	0.2258	0.000474	0.0263
PCDHGC3	0.2257	0.000475	0.0263
AC097103.2	0.2256	0.00048	0.0265
GPX7	0.2252	0.000491	0.027
SSR4	0.225	0.000495	0.0271
HLA-DRB1	0.2249	0.000499	0.0271
BCL2L10	0.2249	0.000499	0.0271
MMP1	0.2249	0.0005	0.0271
FOLR1	0.2248	0.000503	0.0271
PQLC1	0.2247	0.000504	0.0271
PBXIP1	0.2244	0.000515	0.0277
AC011473.4	0.2243	0.000517	0.0277
TCEAL9	0.2242	0.000519	0.0277
ZFAND5	0.224	0.000526	0.0279
ZDHHC12	0.2239	0.00053	0.028
GPX4	0.2237	0.000537	0.0283
POLR2L	0.2237	0.000537	0.0283
AL391987.4	0.2229	0.000561	0.0294
ALPK1	0.2229	0.000562	0.0294
AC099796.1	0.2225	0.000576	0.0299
FARP1	0.2223	0.00058	0.03
VMAC	0.2223	0.000582	0.03
SELENOP	0.2222	0.000585	0.0301
PHF3	0.2221	0.000588	0.0301
LINC01094	0.2218	0.000598	0.0305
INTS14	0.2217	0.000601	0.0306
USP46-AS1	0.2216	0.000604	0.0306
MAPK12	0.2216	0.000607	0.0306
LRRC58	0.2216	0.000608	0.0306
PCNX1	0.2215	0.000611	0.0307
ZNF619	0.2213	0.000617	0.0309
H3F3A	0.2212	0.00062	0.031
COA5	0.2212	0.000622	0.031
HSPB11	0.2211	0.000624	0.031
SRGAP3	0.221	0.000628	0.0311
ABHD8	0.2206	0.000641	0.0316
ENO3	0.2206	0.000643	0.0316
TRIM6	0.2205	0.000645	0.0316
VEGFB	0.2202	0.000659	0.0321
C8orf82	0.2201	0.00066	0.0321
SNN	0.2199	0.00067	0.0325
SPECC1	0.2198	0.000673	0.0326
FOXB1	0.2196	0.000679	0.0328
MMP17	0.219	0.000705	0.0339
BORCS6	0.2187	0.000716	0.0344
PTPRF	0.2184	0.00073	0.0348
NDUFB4	0.2183	0.000733	0.0348
CTSD	0.2183	0.000733	0.0348
EPOR	0.2181	0.000743	0.0352
CYYR1	0.2178	0.000756	0.0357
ABRACL	0.2178	0.000757	0.0357
MARK1	0.2177	0.000761	0.0357
HMGCS1	0.2176	0.000762	0.0357
TMEM200A	0.2175	0.00077	0.036
PIP5K1A	0.2174	0.000775	0.036
DNASE1L1	0.2173	0.000776	0.036
DNM1P35	0.2173	0.000779	0.0361
COMMD6	0.2172	0.000782	0.0361
NR4A1	0.2171	0.000787	0.0362
CHKB-DT	0.2171	0.000788	0.0362
PMF1	0.217	0.000792	0.0363
ATG13	0.2165	0.000812	0.037
SLC35A5	0.2164	0.00082	0.0373
TTC17	0.216	0.000836	0.0379
GLI3	0.2159	0.000842	0.0381
COQ9	0.2156	0.000854	0.0382
OSBPL6	0.2156	0.000856	0.0382
EOMES	0.2156	0.000856	0.0382
KIF25	0.2156	0.000856	0.0382
EFNA1	0.2156	0.000856	0.0382
FUT8	0.2154	0.000868	0.0386
MEMO1	0.2153	0.000871	0.0386
AHNAK	0.2153	0.000874	0.0386
FOPNL	0.215	0.000888	0.0392
CLCA2	0.2147	0.000899	0.0395
ZNF200	0.2147	0.000899	0.0395
RETREG3	0.2146	0.000907	0.0397
DENND1A	0.2143	0.000923	0.0401
FADS3	0.2143	0.000925	0.0401
FNDC3B	0.2143	0.000925	0.0401
BIRC2	0.2141	0.000935	0.0405
MAP2K3	0.2138	0.000947	0.0409
CGRRF1	0.2137	0.000952	0.041
APOD	0.2135	0.000965	0.0414
PXDC1	0.2134	0.000973	0.0415
LINC00667	0.2134	0.000973	0.0415
IQCE	0.2133	0.000978	0.0415
SORCS2	0.2133	0.000978	0.0415
2024-03-06	0.2128	0.00101	0.0426
DHX37	0.2127	0.00101	0.0427
DUBR	0.2126	0.00102	0.0428
CD81	0.2125	0.00102	0.0429
ZNF528	0.2124	0.00102	0.0429
GHET1	0.2123	0.00103	0.0429
ADD1	0.2123	0.00103	0.0429
PPP3CB	0.2122	0.00104	0.043
SNX24	0.2121	0.00105	0.0432
FAM89B	0.2121	0.00105	0.0432
BTBD8	0.2119	0.00106	0.0436
EPN3	0.2117	0.00107	0.0438
C15orf61	0.2117	0.00107	0.0438
SLC7A5	0.2116	0.00107	0.0438
FTH1	0.2116	0.00107	0.0438
EEF1AKMT1	0.2112	0.0011	0.0445
LMO1	0.2112	0.0011	0.0445
NIPAL3	0.2112	0.0011	0.0445
ZNF658	0.2111	0.0011	0.0446
ADCY7	0.2109	0.00112	0.0451
PQLC3	0.2107	0.00113	0.0452
DHRS3	0.2107	0.00113	0.0452
PDCD2	0.2106	0.00113	0.0452
CRACR2B	0.2106	0.00113	0.0452
NUP62CL	0.2106	0.00114	0.0452
ZNF14	0.2102	0.00116	0.0461
DST	0.21	0.00117	0.0462
ATXN7L2	0.21	0.00117	0.0462
TMEM254-AS1	0.21	0.00118	0.0462
TMEM140	0.21	0.00118	0.0462
MINCR	0.2097	0.0012	0.0469
TBCCD1	0.2095	0.00121	0.0473
ZNF681	0.2093	0.00122	0.0475
ZNF740	0.2093	0.00122	0.0475
NEAT1	0.2091	0.00123	0.0476
KIAA1522	0.2091	0.00123	0.0476
BHLHE41	0.209	0.00124	0.0476
IDS	0.209	0.00124	0.0476
APP	0.209	0.00124	0.0476
MAN1A2	0.209	0.00124	0.0476
LINC01978	0.209	0.00124	0.0476
CCM2	0.2087	0.00126	0.0481
UBR2	0.2087	0.00126	0.0481
XCL1	0.2086	0.00127	0.0481
MFSD11	0.2085	0.00127	0.0483
CLK2	0.2084	0.00128	0.0484
MINOS1	0.2083	0.00129	0.0486
NDUFA1	0.2081	0.00131	0.049
DNAJC21	0.208	0.00131	0.049
MSR1	0.208	0.00131	0.049
RRAS	0.2079	0.00132	0.049
AMMECR1	0.2078	0.00133	0.0493
ANAPC10	0.2076	0.00134	0.0496
STX10	0.2075	0.00135	0.0499
LDHA	-0.2649	3.77e-05	0.00543
VIM	-0.2627	4.39e-05	0.00588
ACTB	-0.2516	9.33e-05	0.00991
PPIA	-0.2501	0.000103	0.0106
LGALS1	-0.2291	0.000388	0.0235
STMN1	-0.2225	0.000575	0.0299
TUBA1B	-0.2083	0.00129	0.0486
