# Supplementary material for: DUSP9 is Up-Regulated and Promotes Tumor Progression in Head and Neck Squamous Cell Carcinoma
Source: J Cancer. 2025 Jul 24;16(11):3403–14. doi: 10.7150/jca.110597 (PMC12374948; doi:10.7150/jca.110597)
Supplement: Supplementary file 3 — Supplementary table 3. [file jcav16p3403s3.xlsx]

## Sheet: Sheet1
Table S3. GO enrichment analysis of genes correlated with DUSP9
Category	Term	PValue	Gene Symbol
GOTERM_BP_DIRECT	GO:0007155~cell adhesion	0.0014	ADAM17, CDH3, THEMIS2, CNTNAP3B, PRKCE, PXN, SSPN, FAT1, PLXNC1, CLDN1, HABP2
GOTERM_BP_DIRECT	GO:0007162~negative regulation of cell adhesion	0.0039	MDK, MMP2, PLXNC1, HSPG2
GOTERM_BP_DIRECT	GO:0090200~positive regulation of release of cytochrome c from mitochondria	0.0096	PINK1, BMF, BID
GOTERM_BP_DIRECT	GO:0090303~positive regulation of wound healing	0.0138	CLEC7A, PRKCE, CLDN1
GOTERM_BP_DIRECT	GO:0006357~regulation of transcription by RNA polymerase II	0.0201	ZNF254, ZNF18, ZSCAN5A, KDM2B, USP22, SSU72, SMARCA5, ARRB1, BAZ2B, ZNF35, ARID1A, ZSCAN31, CREG1, ZNF713, E2F4, ZNF710, ZNF114, ZNF772
GOTERM_BP_DIRECT	GO:0009410~response to xenobiotic stimulus	0.0209	ADAM17, SFRP1, CDH3, SEMA3C, MMP2, HSPG2
GOTERM_BP_DIRECT	GO:0006508~proteolysis	0.0218	ADAMTS15, SCPEP1, ADAM17, C1S, CTSL, MMP2, USP22, USP28, HABP2
GOTERM_BP_DIRECT	GO:0001666~response to hypoxia	0.0243	ADAM17, MMP2, PPARA, HSPG2, CBFA2T3
GOTERM_BP_DIRECT	GO:0010565~regulation of cellular ketone metabolic process	0.0245	NCOR2, PPARA
GOTERM_BP_DIRECT	GO:0030574~collagen catabolic process	0.0266	MRC2, CTSL, MMP2
GOTERM_BP_DIRECT	GO:0022617~extracellular matrix disassembly	0.0329	ADAMTS15, KIF9, MMP2
GOTERM_BP_DIRECT	GO:0030335~positive regulation of cell migration	0.033	ADAM17, SEMA3C, MDK, CLEC7A, MMP2, CLDN1
GOTERM_BP_DIRECT	GO:0031334~positive regulation of protein-containing complex assembly	0.0411	CLEC7A, BMF, BID
GOTERM_BP_DIRECT	GO:0046850~regulation of bone remodeling	0.0425	GJA1, MDK
GOTERM_BP_DIRECT	GO:1904707~positive regulation of vascular associated smooth muscle cell proliferation	0.0426	GJA1, HPGD, MMP2
GOTERM_BP_DIRECT	GO:0098609~cell-cell adhesion	0.0446	BOC, FAT1, LRP5, FAT2, HSPG2
GOTERM_BP_DIRECT	GO:0001649~osteoblast differentiation	0.0468	MRC2, SFRP1, GJA1, FASN
GOTERM_BP_DIRECT	GO:0038203~TORC2 signaling	0.0484	PINK1, PRR5L
GOTERM_CC_DIRECT	GO:0043202~lysosomal lumen	0.0028	MANBA, CTSL, BGN, HSPG2, GNS
GOTERM_CC_DIRECT	GO:0062023~collagen-containing extracellular matrix	0.011	ADAMTS15, SFRP1, MDK, CTSL, MMP2, BGN, MXRA5, HSPG2
GOTERM_CC_DIRECT	GO:0016342~catenin complex	0.0293	CDH3, FAT1, FAT2
GOTERM_CC_DIRECT	GO:0055038~recycling endosome membrane	0.0312	RAB43, INPP4A, RAP2A, ABHD17C
GOTERM_CC_DIRECT	GO:0014704~intercalated disc	0.033	GJA1, OBSL1, KCNJ2
GOTERM_CC_DIRECT	GO:0016324~apical plasma membrane	0.0357	SLC47A2, ADAM17, GJA1, CTSL, FAT1, CLDN1, MPDZ
GOTERM_CC_DIRECT	GO:1904813~ficolin-1-rich granule lumen	0.0383	GMFG, YPEL5, GNS, PAFAH1B2
GOTERM_CC_DIRECT	GO:0031519~PcG protein complex	0.0437	ZNF254, ZSCAN31, KDM2B
GOTERM_CC_DIRECT	GO:0005741~mitochondrial outer membrane	0.0441	PINK1, GK, DCAKD, BMF, BID
GOTERM_MF_DIRECT	GO:0005539~glycosaminoglycan binding	0.0006	BGN, GNS, HABP2, SULF2
GOTERM_MF_DIRECT	GO:0005515~protein binding	0.0191	C8ORF48, CLIC3, TRMO, ARRB1, HS6ST1, CLDN1, MRC2, RAB43, GJA1, MDK, CTSL, BOC, PLXNC1, FBXO8, LARGE2, GLUL, ZNF18, MYLIP, PHYH, SPINK2, LRRC45, ZSCAN5A, KDM2B, PRKCE, MMP2, ZFR, SSU72, BGN, HAUS6, ARMC7, COX6B2, ARID1A, HSPG2, DUSP9, CBFA2T3, MTURN, NCOR2, INPP4A, ALDH3A1, KIF9, SFRP1, RAP2A, ADAM17, ZNF710, PPARA, OBSL1, ZNF114, PAFAH1B2, EXOC1, C1S, PXN, LRP5, RBM4B, PRR5L, BAZ2B, KRBA2, ABHD17…
GOTERM_MF_DIRECT	GO:0008449~N-acetylglucosamine-6-sulfatase activity	0.0248	GNS, SULF2
GOTERM_MF_DIRECT	GO:0003677~DNA binding	0.0294	ZNF18, KDM2B, ZFR, SMARCA5, BAZ2B, ZNF35, ARID1A, NR2C1, NCOR2, CHTF8, LRIG3, E2F4, ZNF710, PPARA
